# Supplementary material for: Perinatal Outcome and Its Association with Blood Pressure Levels in Women with Preeclampsia
Source: J Clin Med. 2022 Oct 27;11(21):6334. doi: 10.3390/jcm11216334 (PMC9654839; doi:10.3390/jcm11216334)
Supplement: Supplementary file 1 [file jcm-11-06334-s001.zip]

Archive with 1 entries (1 files):
- jcm-1912461-supplementary.pdf
